# Supplementary material for: JAK-STAT-dependent contact between follicle cells and the oocyte controls Drosophila anterior-posterior polarity and germline development
Source: Nat Commun. 2024 Feb 22;15:1627. doi: 10.1038/s41467-024-45963-z (PMC10883949; doi:10.1038/s41467-024-45963-z)
Supplement: Supplementary file 4 — Source data [file 41467_2024_45963_MOESM4_ESM.xlsx]

## Sheet: Figure 1B
		# of PGCs
		E4>	E4>hopTUM
		34	33
		36	28
		40	43
		38	41
		34	33
		33	47
		34	41
		38	55
		33	39
		37	43
		34	47
		23	34
		37	31
		33	26
		37	33
		33	35
		34	36
		39	31
		37	38
		34	39
		12	42
		33	30
		34	37
		39	33
		35	34
			41
			32
			35
			30
			41
			34
			38
			36
			35
			47
			50
			43
			45
# of embryos	<30	2	2
	30<x<40	20	23
	40<	0	14
% of embryos	<30	9.09091	5.12821
	30<x<40	90.9091	58.9744
	40<	0	35.8974

## Sheet: Figure 1E
# of FCs around PCs
St 9	St 10a	Early St 10b	Late St 10b
6	3	5	4
4	4	4	4
4	5	5	5
5	4	5	4
5	4	4	4
6	5	4	5
6	4	4	4
4	4	4	4
4	4	4	5
5	4	4	4
4	4	4	4
5	4	4	4
4	4	4	4
	4	4	4
	4	4
	4	5
	4	4

## Sheet: Figure 1G
# of FCs around PCs						Diameter
E4>			E4>hopTUM			E4>			E4>hopTUM
St10a	Early St10b	Late St10b	St10a	Early St10b	Late St10b	St10a	Early St10b	Late St10b	St10a	Early St10b	Late St10b
5	5	5	6	5	5	39.52	49.3	46	50.6	62	70
3	5	4	6	6	5	27	51.94	53.57	57.2	71	71
5	4	4	4	6	6	37.35	39.55	40.27	36	64	66
4	5	4	8	7	5	38.99	43.38	45	65	57	63
5	5	5	6	5	5	33.13	43.39	55.52	49.5	59	61
4	5	4	7	6		29.67	53.61	52	60.8	75
5	4	4	5	5		39	43.64	50	66	55
6	4	4	6			30.98	46	53	55	60
4	5	5	6			34.838	44	52	58
4	4	4	6			42.17	44	54	46
4	4	4	6			37.18	46	47	42
4	4	4	6			37.55	50	52	47
4	4	5	4			42	47	54	52
4	4	4	5			40	42	51	47
	5						36		42
	5						47

## Sheet: Figure 1i
# of FCs around PCs
Late St8	St9	St10
7	3	5
6	3	5
4	6	6
3	4	4
4	4	3
7	3	4
4	4	4
3	4
6	5
6	3
5	3
7	5
8	5
7	3
7	6
6	6
4	2
7	6
8	6
7	6
5	5
8

## Sheet: Figure 1J
# of FCs around PCs
St10
20
20
18
20
19
20
19
20
18
20
18
18
19
19
18
20
20
19
20
19
20
20
20
18
20
18
20

## Sheet: Figure 1L
# of FCs around PCs
10XSTAT92E-GFP;E4>	10XSTAT92E-GFP;E4>hopTUM
4	8
6	6
6	13
3	5
3	12
3	8
6	12
5	8
3	12
6
5
2
4
7
4
3

## Sheet: Figure 3B
	Space in µm
	St9					St10a					Early St10b					Late St10b
Zones	1	2	3	4	5	1	2	3	4	5	1	2	3	4	5	1	2	3	4	5
	0.7	1.1	1.5	2.1	2.5	1.5	2.3	2.4	2.6	3.5	0.5	2.1	2.3	2.6	2.9	2	2.3	2.7	2.5	2.8
	0.9	1.3	1.9	2.1	1.9	1.3	1.7	2	2.1	2.3	0.9	1.7	2.3	2.8	3.1	1.9	2.3	2.7	2.7	2.7
	0.7	1.1	1.6	1.9	2	1.6	2.1	2.4	3	3.2	1.4	1.7	2.3	2.3	2.5	2	2.3	2.5	2.8	2.8
	0.9	1.3	1.8	2.5	1.9	0.8	1.2	1.5	1.2	1.8	1.2	1.5	2.2	2.6	2.3	2.1	2.3	2.8	3.3	3.5
	0.8	1	1.2	1.2	1.3	1.4	1.8	3	2.7	3.2	0.9	1.7	2.3	2.8	2.8	1.6	3	3.3	3.3	3.3
	0.6	1.1	1.4	1.6	1.9	1.7	2.1	2.5	3	2.5	1.3	1.8	1.9	2.3	2.8	2.5	2.6	2.8	2.9	2.9
	0.5	0.7	0.9	1.3	1.1	1.9	1.7	2.4	2.7	2.8	1.5	1.8	2.2	2.5	2.4	2.4	3.2	3	3.7	3.6
	0.5	0.6	1.5	1.5	1.4	1.1	2.1	2.3	2.4	2.7	1.7	2.5		3.8	3.4	2.4	3.1	2.6	3.1	3
	0.6	0.5	0.6	1	1.1	1.1	1.9	1.9	2.2	2.4	1.4	2.2	2.1	2.5	2.6	2	3.2	2.6	3.5	2.7
	0.4	0.9	1	1.3	1.7	1.5	2	2.6	2.9	2.4	1.5	2.4	2.7	3.1	2.7	1.5	2.1	2.3	2.7	2.5
	0.6	0.7	0.8	1	1.3	1	1.5	1.8	2.7	3	1.3	2.5	3.9	3.4	3.9	1.8	2.2	2.4	2.3	2.4
	0.3	0.5	0.4	0.6	1	1.6	1.4	1.8	2.3	2	1.5	1.3	2.1	2.6	2.3	2.1	2	2.8	2.7	3
	0.5	1.3	1.9	2.6	2.1	1	1.7	2.2	2.6	2.5	1.8	2.9	2.9	3.2	3.5	1.8	2.6	3.2	3.2	2.7
	1	0.7	1.3	2.2	1.5	1.5	2.4	3.2	1.9	2.3	1.4	1.9	3	2.8	3	3	2.6	2.6	2.6	2.3
	0.6	1.1	1.2	1.4	1.9	1.2	1.5	1.5	1.7	2.4	1.2	2	2.5	2.2	2.3	2.5	2.4	2.4	2.9	2.9
	0.6	1.2	1.5	1.5	1.8	1.3	2	2.7	3	2.1	1.6	2.4	2.8	3	2.9	2.7	2.7	2.9	3.3	3.6
	0.7	1.4	1.5	2	2.1	0.8	1.1	1	1.5	1.6	1.3	2.5		2.6	2.7
	0.6	0.7	1.3	1.8	1.9	0.8	2.4	2.5	2.7	2.8	1.9	2.6	2.8	3.8	2.9
	0.5	0.7	0.9	1.3	1.4	0.9	1.1	1.4	1.8	2.1	1.9	2.6	3.1	3.1	3.5
	0.6	0.4	0.5	0.5	1.1	1.2	1.5	2.6	2	3.2	1.6	2.1	2.6	2.8	2.9
	0.5	0.7	1.2	1.6	1.1	1.5	2.3	2.9	2.3	2.6	1.6	2.1	2.3	2.2	2.5
	0.3	1	1.1	1.5	1.5	1.5	2	2.8	3.1	3.2	1.4	2.1	2.7	2.7	2.6
	0.6	0.9	1.3	1.8	2.1	1.3	2.1	2	3.3	3.6	1.8	1.9	2.9	2.9	3
	0.4	0.4	0.8	0.8	1.1	0.9	2	2.2	3	2.6	1.4	1.6	1.8	2.4	2.9
						0.9	1.2	1.7	1.9	2.2	1.1	1.6	2.4	3.1	2.9
						0.9	1.1	1.1	1.8	1.7	1	1.3	2.2	2.2	2.6
						0.8	1.4	1.3	1.6	1.9	1.7	2	2.2	3.1	3
						1.5	1.9	2.5	2.6	2.5	1.4	2.2	2.6	3.2	2.8
						1	1.5	2.1	2.4	2.6	1.5	3.5	3.1	3.1	3
						1.2	2.3	2.3	2.5	3.2	1.6	1.9	2.4	3.1	3.1
						0.8	1.5	1.9	2.3	2.2	1.4	1.7	2	2.6	2.4
						1.1	1.5	1.8	2.1	2.5	1.7	2	2.4	2.7	3.1
						1.3	1.8	2.7	3.7	3.8	2.2	2.9	2.3	2.8	2.3
						2	1.9	3	3	2.7	1.1	3.2	2.5	3.6	2.4
						1.3	1.9	1.8	2	2.5	1.1	1	1.6	2.3	2.4
						1.5	2.1	2.9	4.1	2.9	1.8	2.6	3	2.6	2.4
						1.3	1.2	1.6	1.6	1.8	1.6	2.2	2.6	3.2	3.5
						0.7	0.9	1.4	2	2.2	1.5	2.1	2.3	2.7	2.7
						1.2	1.8	2	2.4	2.3	1.6	1.7	2.6	2.8	3.6
						1.3	1.9	2.3	2.7	2.7	1.3	2.4	2.4	2.9	2.9
						1.2	1.7	3.2	3.1	3.6	1.9	2.8	2.9	2.8	2.7
						0.7	1.1	1.5	1.7	2.4	1.4	1.5	2.1	2.4	2.5
						1.4	1.1	1.9	2.1	2.3	1.3	1.6	2	2.1	2.4
						0.6	1	1.3	1.6	2.5	1.7	2.8	3	2.7	4.1
						1	1.8	1.7	2.5	1.9	1.6	1.7	2.5	2.7	3.2
						1	1.5	3.6	3.6	2.9	1.6	2.3	2.9	3.2	3.4
						0.6	1.7	2.2	2.8	2.7	1.9	1.9	3	2.8	2.8
						1.6	2.6		2.8	3.8	1.9	1.8	2.3	3.2	2.6
						1.2	1.6	2.5	2.7	2.6	1.4	1.7	2.2	3.5	3.1
						1.3	1.6	1.8	3.3	3.6	1	1.3	2.1	2.6	2.8
						1	1.6	2.3	2.5	2.9
						0.6	1.1	2	2.4	2.2
						0.6	1.2	2.4	2.5	1.9
						1	1.4	1.7	2.7	2.2
Mean	0.6	0.8875	1.2125	1.54583	1.6125	1.16667	1.68148	2.15283	2.47593	2.59259	1.466	2.072	2.48542	2.82	2.862	2.14375	2.55625	2.725	2.96875	2.91875
SD	0.17693	0.305475	0.415266	0.551661	0.422531	0.336463	0.414853	0.575327	0.593339	0.546637	0.316621	0.517861	0.418198	0.404566	0.421799	0.408197	0.389818	0.279285	0.389391	0.402026

## Sheet: Figure 3C
	Space in µm
	Late St9										St10a
	Control					upd>upd-RNAi					Control					upd>upd-RNAi
Zones	1	2	3	4	5	1	2	3	4	5	1	2	3	4	5	1	2	3	4	5
	0.6	0.8	0.6	1	1	1.3	2.1	2.5	2.3	2	1.5	1.6	1.7	2.6	2.8	1.8	1.7	2.2	2.2	2.6
	0.5	0.9	0.9	1.9	1.4	1.1	1.7	2	2.1	2.4	1.4	2.1	2.1	2	2.6	2	2.7	2.3	2.1	2.4
	1	1.6	1.5	2.2	1.6	1.5	1.5	1.7	2.3	2.5	1.1	1.8	2.2	2.8	2.9	2.2	2.7	2.4	2.7	3.1
	0.8	0.8	0.7	1	1.2	1.9	2.1	2	2.3	1.9	0.9	0.8	1.3	2.6	2.7	2.7	3	2.8	3.5	2.8
	0.3	0.4	0.5	1	0.6	1.3	1.9	2.4	2.5	2	0.3	0.9	0.9	1.6	1.9	2.4	2.9	2.8	3.8	3.6
	0.5	1.2	1	1.8	1.8	1.3	0.8	0.9	1.3	1	1.3		1.7	2.2	2.6	2.3	2.6	2.7	2.9	2.9
	0.4	1.1	1.3	1.6	2	1.3	1.3	1.4	1.9	2	0.2	0.7	1.8	1.9	3.6	1.7	2.6	2.4	2	2.4
	0.4	0.4	0.8	1.2	1.3	1.3	1.2	1.5	1.5	1.8	0.4	1.2	1.6	1.8	2	2.1	3.5	3.7	3.2	3.5
	0.4	0.7	1	1.7	1.6	1.4	1.4	1.6	1.7	1.5	0.5	0.7	1.9	2.2	2	1.7	2.4	2.5	2.6	2.7
	0.3	0.5	0.9	1.5	1.2	1.1	1.2	1.2	1.5	1.5	1.4	1.9	2.6	2.8	3	1.5	1.9	2.3	2.2	2.3
	0.4	0.8	1.3	1.1	1.4	0.9	1.3	1.3	1.3	1.2	1.6	2.3	2.8	3.4	3.3	2.8	3.2	3	3.1	2.9
	0.5	0.8	1	1.4	1.7	1.3	1.7	1.7	1.8	1.9	1.1	1.9	2	2.1	3.2	1.9	2.2	2.5	2.5	2.4
	0.6	0.8	0.8	1.4	1.5	1.4	1.7	2.3	2	2.3	0.9	0.9	1.2	1.7	2.2	1.8	2.1	2.3	2	2.5
	0.8	1.1	1.9	2.2	2.4	2	2.3	2.1	2.4	2.3	0.6	1.1	2.3	1.8	1.4	2	2.2	2.7	3.5	2.3
	0.5	0.8	1.1	1.6	1.6	1.3	1.7	1.5	1.8	1.7	1.1	1.5	1.9	3.1	2.8	1.7	2.1	2.1	2.6	3.3
	0.4	0.5	0.7	1.4	1.1	1.4	1.8	2	2	1.5	0.5	1	1.6	2	2.1	1.8	2.9	3.5	3.4	3.6
	0.6	0.6	0.8	1.3	1.3	1	1.5	1.2	1	1	0.6	1.1	2.2	2.8	2.2	2.1	2.2	2.2	2.6	2.3
	0.3	0.5	0.6	0.8	1	1.9	1.8	1.6	1.8	1.6	0.8	1	1.3	1.9	2	2.1	3.1	2.7	3.1	1.9
	0.3	0.5	0.6	1	1.2	1.3	1.4	1.6	1.7	1.7	1.2	1.5	2.9		2.3	2.1	2.1	2.3	2.8	2.7
	0.3	0.7	1.2	1.5	1.4	1.4	1.6	2	2.1	2.3	0.4	0.8	1.4	1.9	3.1	2.2	2.5	2.9	2.7	3.1
	0.5	0.9	1.4	1.3	1.6	1.3	1.4	1.5	1.9	1.8	0.5	0.4	0.8	1.9	1.8	1.6	2	2.8	2.6	2.5
	0.6	1.3	1.5	1.8	1.8	1.2	1.6	1.7	1.4	1.5	1.3	1.9	2.5	3.5	4.6	1.6	1.7	1.8	2.3	2.3
											0.6	1	2.1	2.6	3	2.6	3.5	3.1	2.9	3.4
											0.6	1	1.8	2.4	1.8	1.6	2	1.9	2.6	2.8
											0.9	1	1.1	1.6	2.4		3.5	3	2.6	2.7
											0.7	1.8	2.3	2.6	2.6	2.3	2.4	2.1	2.7	2.6
											0.8	1.2	1.1	2	1.8	2.3	2.4	2.6	2.7	2.7
											0.6	0.5	0.5	1.8	1.6	1.9	2.3	2.5	2.7	2.9
											1.1	1.2	1.1	1.5	1.9	1.8	2.1	2.2	2.5	2.3
											0.7	1.2	1.8	1.9	2.1	1.6	3.3	3.3	2.9	3.1
											0.9	1.4	1.9	2	2.8	1.9	2.3	2.7	2.6	2.7
											0.7	1.1	1.6	1.4	1.9	2.2	2.5	2.9	2.9	3.6
											0.9	1.1	1.3	2.6	2.6	1.8	2.4	2.6	2.2	2.4
											0.4	0.6	2	1.9	2.4	1.8	1.8	2.4	2.1	1.8
											0.5	1.1	2.2	3.4	2.6	2.7	2.3	2.5	2.5	2.2
											0.9	1.3	1.3	2.2	3.5	2	2.6	3	2.7	2.3
											0.4	1	1.4	2.1	2.5	1.8	2	1.9	2.4	2.2
											0.8	1.2	1.4	1.8	1.9	1.8	2.4	3.7	3.6	3.1
											1	1.3	1.9	2.7	2.7	1.5	1.5	1.9	2.3	2
											0.7	1.7	2.7	3.2	3	2.4	2	2.1	1.9	3.5
											1	1.9	1.8	2.5	1.6	2	2.6	2.9	2.8	2.4
											0.9	1.3	2.1	2	1.6	1.7	3	3.8		3.8
											0.9	0.9	1.6	1.8	1.8
											0.8	1.3	1.2	1.8	2.1
											1.3	2.2	2.2	3.1	3.4
											0.5	1.2	1.6	2.3	2
Mean	0.5	0.804545	1.00455	1.44091	1.44091	1.35909	1.59091	1.71364	1.84545	1.79091	0.830435	1.25778	1.75435	2.26222	2.45	1.99512	2.45714	2.61905	2.68293	2.72857
SD	0.185164	0.307799	0.361844	0.387494	0.383789	0.271958	0.343524	0.410917	0.398482	0.425283	0.339195	0.454517	0.536949	0.545764	0.647645	0.338342	0.507573	0.497917	0.453267	0.505234

## Sheet: Figure 3D
	Space in µm
	E4>					E4>hopTUM
Zones	1	2	3	4	5	1	2	3	4	5
	1.3	1.7	2.2	2.7	2.8	0.8	1	0.9	1.3	2.5
	0.9	1.8	1.9	2.3	1.7	1	1.1	1	1.7	2.6
	1.1	1.7	2.7	2.8	2.3	1	0.8	1.5	2	2.6
	0.8	1.3	2.2	2.6	2.6	0.8	1	1.1	2	2.7
	1.6	2.3	3.1	3.2	3.7	0.6	1.1	0.9	2.4	2.7
	1.5	2	3.8	5.2	3.3	1.2	1.6	1.8	2	2.8
	1.6	2.1	3	3.4	4.5	1.2	0.9	1.2	1.8	2.4
	1.2	1.4	1.9	3.5	3.3	1.5	1.4	1.5	1.3	1.4
	1.2	1.6	1.8	2.3	2.3	1.3	1.4	1.9	2.2	1.7
	1.4	1.8	2.3	2.6	2.1	1.3	1.7	1.8	2.1	2.6
	1	2.9	3.4	3.3	2.9	1.3	1	0.8	1.2	1.6
	1.4	2	2.1	2.7	2.4	0.8	0.6	0.6	1.5	1.2
	1	1.4	1.5	1.8	2.3	1	1.1	1.3	2	1.7
	1.3	1.6	2	3.1	3.6	0.9	1.1	1.3	1.6	2.2
	0.5	1.1	1.2	1.3	1.9	0.8	1.1	1.8	1.8	1.5
	1.2	1.4	1.6	2.2	2.7	0.3	0.3	1.9	2.4	2.6
	1.2	1.9	2.6	3	2.6	0.6	1.2	0.9	0.7	1.2
	1.5	1.5	1.9	2.2	1.8	0.4	0.6	0.7	1.5	1.6
	1.1	1.6	1.7	3.3	3.3	0.6	0.4	1.1	1.3	1.5
	0.7	0.9	0.7	1.7	1.7	0.9	0.5	0.6	0.5	1.1
	1.1	1	1.3	2.8	2.9	0.8	0.9	1	1.5	1.9
	1.4	2.4	4.1	4.5	4.5	0.9	0.6	1.1	1	1.6
	1.2	1.6	1.9	3	3	1	0.9	1.1	1.4	3.1
	1	1.3	1.5	1.7	2.3	0.6	0.7	1.1	2.4	3.5
	0.8	0.9	1.9	1.6	2.4	1.1	1.3	1.4	1.6	2.1
	1.1	2.3	3.1	3.3	3.9	1	0.7	1.5	1.3	2.5
	0.9	1.2	1.3	1.9	2.1	1.4	1	1.1	1.7	2.3
	1.5	2.7	3	3.9	2.7	1.1	1.2	1.5	1.8	1.8
	1.5	1.3	1.9	1.9	3.3	0.4	1	1.4	1.7	2.6
	1.4	1.4	2.8	3.3	3	1.2	1.3	1.4	1.5	1.7
	1	1.4	2.8	3.2	3.7	0.7	0.6	0.7	1.1	1.1
	1.2	1.3	1.1	1.5	1.9	0.9	1	1.8		3.8
	1	1	1.2	1.5	2	0.9	1.2	0.9	1.5	2
	0.9	1.1	1.8	2.7	2.9	0.5	0.6	1	0.8	0.7
	1.2	1.7	1.6	1.5	2.2	0.9	0.4	0.4	0.7	1.4
	1.2	1.6	2.3	3.5	3.3	0.7	0.8	1.1	2.3	2.3
	1	1.3	1.3	2.3	2.3	0.4	0.8	0.7	1	2.1
	0.7	1.4	1.6	2.2	2.2	0.5	0.5	0.7	0.5	1.3
	1.1	1.6	2.6	3.4	5.8
	1.5	1.6	2.1	2.4	2.9
	1.2	1.8	2.4	2.6	2.8
	1.1	1.8	1.8	3.5	2.8
	0.5	0.9	0.9	1.8	2.1
	0.8	1.1	1.2	1.5	2.3
	1.1	2.1	3	4	4.4
	1.4	2.3	3.1	3.7	4.8
Mean	1.13696	1.61087	2.11304	2.70435	2.87609	0.876316	0.931579	1.17105	1.54324	2.05263
SD	0.27273	0.46915	0.773623	0.869216	0.890739	0.302632	0.336199	0.401287	0.525748	0.697771

## Sheet: Figure 4B
# of FCs around PCs
w1118	upd>upd-RNAi
5	0
4	0
5	3
4	0
4
5
4
4
4
4
4
5
5
4

[truncated: 30 more sheets: Figure 4C, Figure 4E, Figure 4F, Figure 5C, Figure 5D, Figure 5F, Figure 5H, Figure 7B, Figure 7C, Figure 7D, Figure 7G, Figure 8B, Figure 8C, Figure 8G, Sup. Fig. 2B, Sup. Fig. 3C, Sup. Fig. 3H, Sup. Fig. 5B, Sup. Fig. 5E, Sup. Fig. 5F …]
